# Supplementary material for: Examining the Unanswered Questions in TSW: A Case Series of 16 Patients and Review of the Literature
Source: J Clin Med. 2026 Jan 3;15(1):361. doi: 10.3390/jcm15010361 (PMC12787187; doi:10.3390/jcm15010361)
Supplement: Supplementary file 1 [file jcm-15-00361-s001.zip]

Archive with 2 entries (2 files):
- Supplemental File S1. TSW case reports.pdf
- Supplemental Tables 1-3.xlsx
