# Supplementary material for: Examining the Unanswered Questions in TSW: A Case Series of 16 Patients and Review of the Literature
Source: J Clin Med. 2026 Jan 3;15(1):361. doi: 10.3390/jcm15010361 (PMC12787187; doi:10.3390/jcm15010361)
Supplement: Supplementary file 1 [file jcm-15-00361-s001.zip › Supplemental Tables 1-3.xlsx]

## Sheet: Supplemental Table 1
Supplemental Table 1. Topical steroid treatment
	Medication Used During Observation	Treatment Comments	Products used prior to NIH presentation
Case 1	Berberine	1000 mg/d	CVS Fish oil; Rainbow light women's multivitamin; Biocidin botanicals; pure encapsulation colostrum and mushroom; ultra flora biomepro' Seed probiotic; Argentyn 23 silver; Thorne adrenal cortex
Case 2	Berberine	1000 mg/d for 6 wk, then increased to 1500 mg/d for 6 wk, and then returned to 1000 mg	Anticeptic spray; apple cider vinegar; Cetaphil; Vaseline; Domeboro; Zinc; fish oil; evening primrose; dead sea salts; milk thistle' tulsi tincture; body butter; TCM
Case 3	Metformin	1000 mg/d (1-wk trial of 500 mg/d). Initial onset of bloating: resolved with switching from short- to long-acting formulation	My personal go-to's are ice packs, zinc cream, menthol lotion, La Roche Posay's Cicaplast B5 cream, and Balmond's Daily Moisturizing Cream - all applied to arms and shoulders. My face has healed quite a bit over the last few years - the biggest difference maker was a TCM lotion. Now I use vitamin C serum, and prefer natural lotions.
Case 4	None		None
Case 5	Berberine	1000 mg/d for 4 wk before identifying pregnancy and discontinuing	Ashwaganda; Taurine; Skin friend AM and PM; B12' Omega 3; Mg citrate; digestive enzymes; cortisol manager; vital BCQ; repair Vite SE; Megaspore probiotic; Akkermansia; Allegra; Glycine; Pau d'Arco; L-Lysine; GO-synergy; Candifense; Fluconazol; Selenium; Milk thistle; Vit D3; 40% zinc cream; dead sea salt baths; activated charcoal; Vit C
Case 6	Metformin, changed to berberine	No complications; results from metformin were underwhelming and elected to change to berberine	Vaseline; Eucerin; CeraVe; Aveeno; Goldbon; Sudo crème; Aquaphore; Vanicream
Case 7	Jak inhibitor (Rinvoq)		Various emollients
Case 8	Berberine	1000 mg/d (1-wk trial of 500 mg/d). When first began, menstrual cycle onset was only 2 wk prior to the last; afterward, all menstruation timing returned to normal	None reported
Case 9	Berberine	1000 mg/d after 5-d trial of 500 mg	Xyzal; Atarax; dead sea salts; Epson salt topical; Shea butter; Sudo cream; Viscopaste; Stem cells with auto-injection plasma; Egyptian magic; Red light therapy; Cocnut and jojoba oil; Ketaconazole; Selsun blue; Vit C; Vit D; Vit B complex; Glutathione; A&D ointment; Manuka honey; Fluconazole; Gladskin;CQuell cream; Elaj cream
Case 10	Berberine, activated plasma	1000 mg/d after 5-d trial of 500 mg	Did not respond to query
Case 11	Berberine	500 mg/d for 5 wk and then stopped for a wk before changing to Thorne brand berberine at 200 mg/d	Did not respond to query
Case 12	Chlorella/spirulina, methylated B-complex with vitamin C, omega 3 fish oil, D3-k2, bone broth protein (in mushroom coffee), and fexofenadine		Chorella/Spiralina; Dr Ohhira probiotic; B complex; DHA; Cortisol manager; NAC; Xerocalm; Clotrimazole; Cutemol; CeraVe; Ancient Nutrition bone broth collagen powder; dead sea salt soaks; Benadryl; Four Sigmatic mushroom blend; Calamine lotion; Epsom salt; Allegra; Ibuprofen; Tylenol
Case 13	Berberine	1000 mg/d after 5-d trial of 500 mg	Advil; Sojen sleep CBD tincture; Balmonds skin salvation and bath/body oil; Cold-press virgin marula oil; rosewater; castor oil' Antara balance oil with CBD; olive oil soap; dead sea salt baths
Case 14	Unknown	Lost to follow-up. No information available on reasons for discontinuation of study contact	Tacrolimus; Godl bond; Opzelura; Mupirocin; Dupixent; Aveeno; Benadryl; Zyrtec
Case 15	Berberine	1000 mg/d after 14-d trial of 500 mg	Did not respond to query
Case 16	Metformin	500 mg/d for 4 wk, 1000 mg/d for 1 wk, 500 mg/d for 1 wk, and then 1000 mg/d thereafter	L-Lysine; Naltrexone; Laroche Posay Lotion Lipikar Urea 5+; Fish oil; Innovix probiotic

## Sheet: Supplemental Table 2
Supplemental Table 2. Follow-up survey symptoms and functional impacts
In the past two weeks, have you experienced any of the following symptoms? (Please check all that apply)	If you are having symptoms, which one is most severe?	What is bothering you most right now?	Are you currently using Berberine?	If yes, current dose:	If no, how long did you use it and when did you last use it?	Can you describe the outcome of Berberine use?	Since starting Berberine, what percentage improvement would you rate overall?	What other interventions are you currently trying?	What medications are you currently on?	Are you currently taking any other herbal or over the counter supplements?	Are you using any topical treatments?	Are you currently experiencing any itch?	Over the last 2 weeks, how many hours a day have you been itching?	Please rate the intensity of your itching over the last 2 weeks	Over the past 2 weeks, has your itching gotten better or worse compared to last month?	Rate the impact of your itching on sleep the last 2 weeks [Sleep]	Rate the impact of your itching on the following activities over the last 2 weeks [Lesiure/Social]	Rate the impact of your itching on the following activities over the last 2 weeks [Household/Errands]	Rate the impact of your itching on the following activities over the last 2 weeks [Work/school]	Mark whether itching has been present in the following parts of your body over the last 2 weeks. If the body part is not listed, choose the closest one
Dryness, Erythema (redness), Itch, Swollen lymph nodes, Joint pain	Itch/redness	Itch	Yes	500mg bid		It helps immensely. I stopped taking it, I had weaned off. I then(in the last 3 weeks) started another flare and subsequently restarted berberine.	8	Red light	None	Yes	No	Yes	6-12 hrs/day	Moderate	A little better, but still present	Never affects sleep	Rarely affects this activity	Never affects this activity	Never affects this activity	Head/scalp, Tops of hands/fingers, Upper arms
Dryness, Erythema (redness), Pain, Itch, Heat/sun sensitivity, Burning, Swelling/Edema, Elephant skin, Nerve pain/"zingers", Thermo dysregulation (temperature changes), Swollen lymph nodes, Insomnia	swollen lymph nodes	itch	No		I used the recommended dose each day (i forget)	No noticable impact	0	None	None	No	No	Yes	12-18 hrs/day	Severe	Unchanged	Delays falling asleep and frequently wakes me up at night	Always affects this activity	Always affects this activity	Always affects this activity	Buttocks, Thighs, Forearms, Upper arms, Points of contact with clothing (eg. waistband, undergarmet, groin)
Scaling, Dryness, Erythema (redness), Shedding, Itch, Heat/sun sensitivity, Burning, Skin tightness	Redness and shedding equally	Face and arms are flaring due to increased life stress and decreased workout load (in between marathon training cycles) - skin seems to be more resilient when I’m very active. Mainly eye itchiness is causing issues.	No		Never			Dupixent + allergy eye drops (for stopping eye itchiness)	Dupixent	No	No	Yes	Less than 6 hrs/day	Mild	A little better, but still present	Never affects sleep	Occasionally affects this activity	Occasionally affects this activity	Occasionally affects this activity	Face, Forearms, Upper arms
Scaling, Dryness, Erythema (redness), Shedding, Itch, Swelling/Edema, Elephant skin, Nerve pain/"zingers", Thermo dysregulation (temperature changes), Hair loss, Swollen lymph nodes, Insomnia, Palpitations, Pusutles, Skin tightness	Dry, red, edema	Hands, neck, ankles	Yes	Inconsistent but 2 capsules/day		Believe it helps with inflammation but not a cure	3	Heating pad, quercetine, brake mine, lipsomal vitamin c	Xanax and gabapentin as needed, ibuprofen every night	Yes	Yes	Yes	6-12 hrs/day	Moderate	A little better, but still present	Delays falling asleep and frequently wakes me up at night	Occasionally affects this activity	Occasionally affects this activity	Occasionally affects this activity	Face, Chest, Thighs, Tops of feet/toes, Tops of hands/fingers, Forearms, Upper arms
Dryness, Itch	I am on methotrexate, so many of these symptoms are being masked. I would say the itch is the worst as it's the only true symptom I have	That my symptoms are still present if I am not on methotrexate - oozing, large areas of disturbed skin, itch, scaling and intense shedding	No		I stopped using it over a year ago now	For me, I do not feel Berberine did very much	2	Methotrexate started in January 2025	Same as above	Yes	No	Yes	Less than 6 hrs/day	Moderate	Unchanged	Never affects sleepForm_Responses[@[Please rate the intensity of your itching over the last 2 weeks]:[Rate the impact of your itching on sleep the last 2 weeks '[Sleep']]]	N/A	N/A	N/A	Face, Abdomen, Thighs, Tops of hands/fingers, Forearms
Scaling, Dryness, Shedding, Heat/sun sensitivity	Scaling left lower leg	Left calf	No		I used it for 9 months stopped Oct 2024	It seemed to work at first but then it seemed to stop working	5	Methylene blue	No other meds at this time	No	No	Yes*	Less than 6 hrs/day	Mild	Much better, but still present	Never affects sleep	Never affects this activity	Never affects this activity	Never affects this activity	Lower legs, Palms
Scaling, Dryness, Erythema (redness), Shedding, Itch, Swollen lymph nodes	Scaling	Scaling on hand (in between fingers)	No		6 months, went back short term twice since. Last use June 2025	Cleared up skin a lot	9	Zyrtec for allergies (but trying to taper off)	Zyrtec, Aurovela	Yes	No	Yes	Less than 6 hrs/day	Mild	Much better, but still present	Occasionally delays falling asleep	Never affects this activity	Never affects this activity	Never affects this activity	Thighs, Palms
Dryness, Itch, Elephant skin	elephant skin	itch	No		about 1 to 2 months. I stopped when I found I was pregnant	not sure		healthy eating	none. Just magnesium glicinate at night, and a prenatal multivitamin	Yes	No	Yes	Less than 6 hrs/day	Mild	Unchanged	Delays falling asleep and occasionally wakes me up at night	Rarely affects this activity	Rarely affects this activity	Never affects this activity	Thighs, Forearms, Upper arms
*One participant initially indicated “no current itch” but subsequently characterized their itch as mild and identified specific body areas affected. This response was recoded to reflect mild itch for internal consistency.

## Sheet: Supplemental Table 3
Supplemental Table 3. Absolute Eosinophil Counts (AEC)
	AEC (K/mcL)
Case 1	0.57
Case 2	0.14
Case 3	n/a
Case 4	n/a
Case 5	0.43
Case 6	0.25
Case 7	n/a
Case 8	n/a
Case 9	n/a
Case 10	0.14
Case 11	0.28
Case 12	0.34
Case 13	0.44
Case 14	0.75
Case 15	1.87
Case 16	0.29
*normal range is 0.04-0.36 (K/mcL)
